# Supplementary material for: Functionalized Nanogels with Endothelin-1 and Bradykinin Receptor Antagonist Peptides Decrease Inflammatory and Cartilage Degradation Markers of Osteoarthritis in a Horse Organoid Model of Cartilage
Source: Int J Mol Sci. 2022 Aug 11;23(16):8949. doi: 10.3390/ijms23168949 (PMC9408731; doi:10.3390/ijms23168949)
Supplement: Supplementary file 1 [file ijms-23-08949-s001.zip]

Archive with 1 entries (1 files):
- ijms-1816245-supplementary.pdf
